# Supplementary material for: Singing streams: Describing freshwater soundscapes with the help of acoustic indices
Source: Ecol Evol. 2020 Apr 16;10(11):4979–89. doi: 10.1002/ece3.6251 (PMC7297790; doi:10.1002/ece3.6251)
Supplement: Supplementary file 1 — Appendix S1 [file ECE3-10-4979-s001.xlsx]

## Sheet: Appendix 1
Appendix 1. Scaled summary statistics of each AI used for the dendrogram. First letter indicates the AI followed by the summary statistic.
site	M_min	M_max	M_range	M_sum	M_median	M_mean	M_SE.mean	M_CI.mean.0.95	M_var	M_std.dev	M_coef.var	M_IQR	M_variability	H_min	H_max	H_range	H_sum	H_median	H_mean	H_SE.mean	H_CI.mean.0.95	H_var	H_std.dev	H_coef.var	H_IQR	H_variability	ACI_min	ACI_max	ACI_range	ACI_sum	ACI_median	ACI_mean	ACI_SE.mean	ACI_CI.mean.0.95	ACI_var	ACI_std.dev	ACI_coef.var	ACI_IQR	ACI_variability
Bua	-0.232091	-0.206203	-0.144085	-0.409566	-0.255381	-0.280483	-0.173394	-0.171968	-0.464273	-0.256471	-0.02093	-0.446003	-0.0833165	-0.261061	-0.0106685	0.257209	-1.43245	-0.524017	-0.502002	0.475537	0.477042	0.132577	0.388526	0.395776	0.15714	0.311107	0.694347	1.23984	1.35321	-0.938601	1.70716	1.50495	1.47551	1.47935	0.733954	1.24301	1.18571	1.56018	1.20812
Bur	-0.454994	-0.547085	-0.459618	-0.604424	-0.490617	-0.531572	-0.425609	-0.424527	-0.541416	-0.489355	-0.107344	-0.492997	-0.178156	0.60285	0.528481	-0.484965	-0.631255	0.675251	0.763037	-0.485888	-0.485125	-0.551901	-0.529227	-0.543737	-0.516711	-0.514936	-0.364707	-0.389733	-0.364001	-1.31507	-0.344247	-0.356795	-0.207833	-0.206065	-0.577083	-0.312978	-0.279556	-0.273114	-0.331044
Cai	0.189205	0.20563	0.164005	0.186878	0.416449	0.375915	0.280864	0.282284	-0.223651	0.195883	0.214115	0.484187	0.119052	-0.997032	-0.168322	0.954721	-1.83025	-0.449972	-0.726133	1.17323	1.17707	0.792967	0.953547	0.884908	0.231201	0.934642	-0.56616	-0.000800626	0.236191	-1.74846	-0.442785	-0.484838	-0.219539	-0.216517	-0.410227	-0.39148	-0.356704	-0.56858	0.339483
Del	0.136029	0.832657	0.967214	0.416619	0.0788926	0.427242	1.7209	1.71968	1.13079	1.77553	1.60127	2.64418	0.614225	0.584419	-0.191453	-0.622374	0.389374	0.0651294	-0.0084584	-0.299953	-0.300602	-0.433784	-0.26258	-0.279624	0.331265	-0.619805	2.15417	1.47369	1.05158	1.01441	1.29711	1.59512	1.84675	1.84471	2.71547	1.94486	1.92465	1.80692	1.03532
Emu	-0.272474	-0.743648	-0.791191	-0.340828	-0.299484	-0.39426	-0.838791	-0.839028	-0.592505	-0.826036	-0.804079	-0.694697	-0.648603	0.536105	0.372662	-0.452321	0.820717	0.642794	0.806238	-0.714159	-0.714512	-0.576676	-0.692022	-0.686847	-0.757202	-0.484533	-0.675755	-0.0116472	0.267734	0.228562	-0.407854	-0.437614	-0.287807	-0.288461	-0.480748	-0.255603	-0.210882	-0.14395	0.363674
Kan	-0.5053	1.73174	2.39074	-0.269917	-0.510479	-0.251513	2.02372	2.02511	2.66508	1.92599	2.24269	0.497376	2.82858	-1.23334	0.589105	1.35347	-0.0291496	0.537031	0.13765	0.796939	0.796402	0.589882	0.819849	0.731461	0.619889	1.246	-0.997457	-0.97391	-0.873533	-0.49021	-1.16709	-1.08526	-0.738464	-0.738561	-0.590884	-0.737108	-0.7251	-0.943543	-0.847572
Lai	-0.522443	-0.200834	0.00224165	-0.54758	-0.570487	-0.600476	-0.322557	-0.322755	-0.445392	-0.317702	0.263391	-0.543556	0.407553	0.36305	0.629311	-0.224773	0.609403	0.827086	0.841727	-0.3732	-0.373577	-0.412597	-0.353989	-0.388352	-0.534782	-0.277003	-0.698121	-0.855842	-0.842399	-0.177983	-0.904012	-0.895525	-0.804196	-0.804332	-0.386053	-0.799776	-0.803952	-0.979754	-0.828027
Mon	-0.538365	-0.817111	-0.754395	-0.565668	-0.618263	-0.700476	-0.87681	-0.877298	-0.581927	-0.840111	-0.651618	-0.872231	-0.424903	1.12325	0.652599	-0.975441	1.70773	0.979191	1.1467	-0.94099	-0.941344	-0.637583	-0.911999	-0.883594	-0.871031	-0.985781	-0.812092	-1.44496	-1.57588	0.741134	-0.988304	-1.01476	-1.30687	-1.30739	-0.835325	-1.25907	-1.30857	-1.04749	-1.63992
San	-0.41771	-1.03955	-1.0883	-0.572152	-0.532906	-0.633489	-1.07819	-1.07828	-0.634155	-1.07375	-1.15107	-0.976052	-0.8715	1.05425	0.45554	-0.949471	0.751305	0.794637	0.977301	-0.912375	-0.912507	-0.655553	-0.904031	-0.874895	-0.816548	-0.956281	-0.917276	-1.15354	-1.14535	-0.150169	-1.00149	-1.00362	-1.03751	-1.03765	-0.75805	-1.03017	-1.05474	-0.905542	-1.16206
She	3.08293	1.96851	0.958319	3.01171	3.02331	2.96121	0.625647	0.62324	0.580536	0.810081	-0.531204	0.537216	-0.545902	0.156134	-3.01827	-0.808105	-0.0852018	-2.52094	-1.91807	-0.759847	-0.760311	-0.620774	-0.725734	-0.649636	-0.491363	-0.695333	1.15238	0.673974	0.41086	1.64006	0.945246	0.884691	0.106115	0.103467	0.335285	0.310783	0.275689	0.125082	0.3589
Wa1	-0.284926	-0.537782	-0.529889	-0.101012	-0.0818459	-0.132861	-0.261977	-0.262398	-0.316277	-0.242825	-0.379173	0.315312	-0.566387	0.26758	0.173547	-0.228456	0.353661	-0.192844	0.0025086	-0.285293	-0.285951	-0.389965	-0.24758	-0.254192	-0.112645	-0.216349	0.265401	1.24309	1.53728	0.630027	0.562395	0.628718	1.11679	1.11522	0.59582	1.19194	1.2473	0.968655	1.59098
Wa2	-0.179857	-0.646324	-0.715043	-0.204056	-0.159192	-0.239239	-0.673798	-0.674064	-0.576806	-0.661232	-0.676041	-0.452739	-0.650647	-2.19621	-0.0125278	2.18051	-0.623875	-0.833341	-1.5205	2.326	2.32341	2.76341	2.46524	2.54873	2.76079	2.25827	0.765267	0.199837	-0.0556806	0.566295	0.74387	0.664934	0.0570553	0.0562264	-0.342164	0.0955981	0.106158	0.401141	-0.0878552
