# Supplementary material for: Singing streams: Describing freshwater soundscapes with the help of acoustic indices
Source: Ecol Evol. 2020 Apr 16;10(11):4979–89. doi: 10.1002/ece3.6251 (PMC7297790; doi:10.1002/ece3.6251)
Supplement: Supplementary file 2 — Appendix S2 [file ECE3-10-4979-s002.xlsx]

## Sheet: Sheet1
Appendix 2. Eigenvalue of each dimension of the Principal Component Analysis
	eigenvalue	percentage of variance	cumulative percentage of variance
Dimension 1	14.59	37.41	37.41
Dimension 2	7.48	19.17	56.58
Dimension 3	5.47	14.02	70.61
Dimension 4	5.05	12.94	83.55
Dimension 5	1.76	4.52	88.07
Dimension 6	1.42	3.64	91.7
Dimension 7	0.87	2.22	93.93
Dimension 8	0.73	1.87	95.8
Dimension 9	0.53	1.36	97.17
Dimension 10	0.27	0.68	97.85
Dimension 11	0.24	0.61	98.45
Dimension 12	0.17	0.43	98.88
Dimension 13	0.11	0.29	99.17
Dimension 14	0.07	0.19	99.36
Dimension 15	0.06	0.15	99.52
Dimension 16	0.05	0.13	99.65
Dimension 17	0.04	0.11	99.76
Dimension 18	0.03	0.07	99.83
Dimension 19	0.02	0.05	99.88
Dimension 20	0.02	0.04	99.92
Dimension 21	0.01	0.02	99.95
Dimension 22	0.01	0.02	99.96
Dimension 23	0	0.01	99.97
Dimension 24	0	0.01	99.98
Dimension 25	0	0.01	99.99
Dimension 26	0	0	99.99
Dimension 27	0	0	99.99
Dimension 28	0	0	100
Dimension 29	0	0	100
Dimension 30	0	0	100
Dimension 31	0	0	100
Dimension 32	0	0	100
Dimension 33	0	0	100
Dimension 34	0	0	100
Dimension 35	0	0	100
Dimension 36	0	0	100
Dimension 37	0	0	100
Dimension 38	0	0	100
Dimension 39	0	0	100
