# Supplementary material for: Singing streams: Describing freshwater soundscapes with the help of acoustic indices
Source: Ecol Evol. 2020 Apr 16;10(11):4979–89. doi: 10.1002/ece3.6251 (PMC7297790; doi:10.1002/ece3.6251)
Supplement: Supplementary file 3 — Appendix S3 [file ECE3-10-4979-s003.xlsx]

## Sheet: Sheet1
Appendix 3. cos2 value (contribution) of each variable for each dimension of the PCA
	Dim.1	Dim.2	Dim.3	Dim.4	Dim.5
ACI_CI.mean.0.95	0.744	0.165	0.548	0.294	-0.024
ACI_SE.mean	0.744	0.166	0.548	0.294	-0.023
ACI_range	0.646	0.102	0.545	0.234	0.252
ACI_variability	0.626	0.085	0.538	0.249	0.284
ACI_max	0.703	0.171	0.535	0.157	0.16
ACI_std.dev	0.741	0.208	0.531	0.31	0.043
ACI_coef.var	0.737	0.191	0.53	0.321	0.071
ACI_IQR	0.599	0.207	0.474	0.087	-0.247
ACI_var	0.618	0.259	0.466	0.384	0.001
ACI_mean	0.689	0.336	0.353	-0.209	-0.367
ACI_median	0.612	0.306	0.3	-0.314	-0.403
H_max	-0.336	-0.695	0.204	0.541	-0.099
ACI_min	0.549	0.411	0.14	-0.338	-0.409
H_mean	-0.757	-0.124	0.1	0.606	0.015
H_median	-0.603	-0.394	0.092	0.582	0.045
H_min	-0.638	0.563	0.086	0.304	-0.264
ACI_sum	0.126	0.48	0.075	0.027	0.537
H_sum	-0.404	0.283	0.039	0.346	0.564
H_coef.var	0.676	-0.644	0.001	-0.318	0.06
H_std.dev	0.668	-0.671	-0.002	-0.278	0.076
H_SE.mean	0.663	-0.682	-0.004	-0.27	0.015
H_CI.mean.0.95	0.663	-0.682	-0.004	-0.269	0.014
H_IQR	0.627	-0.433	-0.02	-0.356	-0.071
H_var	0.576	-0.655	-0.023	-0.335	0.092
H_variability	0.609	-0.659	-0.042	-0.25	0.215
H_range	0.567	-0.691	-0.046	-0.197	0.242
M_min	0.271	0.715	-0.239	-0.483	0.197
M_median	0.342	0.704	-0.271	-0.483	0.183
M_sum	0.429	0.722	-0.32	-0.324	0.254
M_mean	0.456	0.687	-0.35	-0.378	0.138
M_IQR	0.458	0.274	-0.38	-0.027	-0.211
M_coef.var	0.667	-0.138	-0.442	0.485	-0.109
M_variability	0.539	-0.208	-0.511	0.513	-0.042
M_std.dev	0.727	0.13	-0.518	0.399	-0.049
M_range	0.673	0.038	-0.52	0.463	0.031
M_SE.mean	0.724	0.085	-0.536	0.402	-0.099
M_CI.mean.0.95	0.724	0.084	-0.536	0.402	-0.1
M_max	0.697	0.18	-0.544	0.345	0.069
M_var	0.567	0.039	-0.557	0.466	-0.015
