# Supplementary material for: Singing streams: Describing freshwater soundscapes with the help of acoustic indices
Source: Ecol Evol. 2020 Apr 16;10(11):4979–89. doi: 10.1002/ece3.6251 (PMC7297790; doi:10.1002/ece3.6251)
Supplement: Supplementary file 4 — Appendix S4 [file ECE3-10-4979-s004.xlsx]

## Sheet: Sheet1
Appendix 4. Coordinates of sites and groups for the first two dimensions of the PCA
Group	Site	Dimension 1	Dimension 2	Group average dimension 1	Group average dimension 2
Silent	Mon	-3.66	0.14	-3.59	0.14
Silent	San	-3.52	0.14
Faint	Bur	-1.73	-0.29	-1.92	-0.23
Faint	Emu	-2.04	0.33
Faint	Lai	-1.98	-0.73
DayNight	Cai	1.31	-1.66	1.92	-2.74
DayNight	Kan	1.42	-2.65
DayNight	Wa2	3.02	-3.91
DailyDay	Bua	1.76	-0.32	1.64	0.92
DailyDay	Del	2.74	2.29
DailyDay	Wa1	0.43	0.79
Flow	She	2.26	5.85	2.26	5.85
