# Supplementary material for: Singing streams: Describing freshwater soundscapes with the help of acoustic indices
Source: Ecol Evol. 2020 Apr 16;10(11):4979–89. doi: 10.1002/ece3.6251 (PMC7297790; doi:10.1002/ece3.6251)
Supplement: Supplementary file 5 — Appendix S5 [file ECE3-10-4979-s005.xlsx]

## Sheet: Sheet1
Appendix 5. Coordinates of hours and daytimes for the first two dimensions of the PCA
Daytime	Hour	Dimension 1	Dimension 2	Daytime average dimension 1	Daytime average dimension 2
Day	8	0.81	0.16	2.15	-0.16
Day	9	1.02	0.36
Day	10	2.8	0.33
Day	11	1.64	0.2
Day	12	4	0.38
Day	13	2.73	-0.03
Day	14	2.79	-0.31
Day	15	2.37	-0.84
Day	16	1.66	-1.03
Day	17	1.66	-0.83
Night	0	-2.07	0.49	-2.02	0.31
Night	1	-1.93	0.52
Night	2	-2.35	0.28
Night	3	-2.04	0.09
Night	4	-2.22	0.18
Night	5	-1.4	-0.15
Night	20	-2.11	0.45
Night	21	-1.89	0.37
Night	22	-2.11	0.38
Night	23	-2.09	0.46
Twilight	6	-0.03	-0.7	-0.32	-0.37
Twilight	7	0.05	-0.52
Twilight	18	-0.64	-0.39
Twilight	19	-0.65	0.15
